# Supplementary material for: Mass Trapping Lepidopteran Pests with Light Traps, with Focus on Tortricid Forest Pests: What If?
Source: Insects. 2024 Apr 12;15(4):267. doi: 10.3390/insects15040267 (PMC11049961; doi:10.3390/insects15040267)
Supplement: Supplementary file 1 [file insects-15-00267-s001.zip]

Archive with 1 entries (1 files):
- insects-2925112-supplementary.pdf
